# Supplementary material for: Molecular Tuning in Diaryl-Capped Pyrrolo[2,3-d:5,4-d′]bisthiazoles: Effects of Terminal Aryl Unit and Comparison to Dithieno[3,2-b:2′,3′-d]pyrrole Analogues
Source: Molecules. 2022 Oct 6;27(19):6638. doi: 10.3390/molecules27196638 (PMC9571600; doi:10.3390/molecules27196638)
Supplement: Supplementary file 1 [file molecules-27-06638-s001.zip]

Archive with 1 entries (1 files):
- molecules-1956364-supplementary.pdf
